# Supplementary material for: Thermotolerant Campylobacter spp. in chicken and bovine meat in Italy: Prevalence, level of contamination and molecular characterization of isolates
Source: PLoS One. 2019 Dec 6;14(12):e0225957. doi: 10.1371/journal.pone.0225957 (PMC6897410; doi:10.1371/journal.pone.0225957)
Supplement: S1 File — Prevalence_Calculation: Campylobacter spp. prevalence in poultry meat and bovine meat preparations. Stat_analyses: Parameters for the fitted distribution on the logarithmic values of the Campylobacter spp. contamination levels in poultry meat samples. MIC_Calculation: Breakpoint table for interpretation of MICs and percentage of Campylobacter isolates resistant to antimicrobials. (XLSX) [file pone.0225957.s007.xlsx]

## Sheet: Prevalence_Calculation
Chicken samples	Tested samples	Positive samples	Prevalence (%)	95% C.I. (%)
Chicken thighs	578	126	21.80	18.63 - 25.35
Chicken breast	665	90	13.53	11.15 - 16.35
All poultry meat samples	1243	216	17.38	15.37 - 19.58
Bovine samples
Hamburger	689	4	0.58	0.24 - 1.48
Italian traditional knife-cut meat preparation *	514	3	0.58	0.21 - 1.69
Total	1203	7	0.58	0.29 - 1.19

## Sheet: Stat_analyses
	Estimated parameters		Loglikelihood	Akaike information criterion (AIC)	Bayesian information criterion (BIC)
	Distribution Parameters	Standard error
Weibull	Shape = 2.185309	0.10398066	-1408012	2856024	292353
	Scale = 1.193009	0.03957789
Lognormal	Mean = -0.04043978	0.02715860	-993765	202753	2095036
	SD = 0.39914826	0.01920349
Gamma	Shape = 5.699848	0.5331900	-116097	2361941	2429446
	Rate = 5.422569	0.5302715

## Sheet: MIC_Calculation
Antimicrobials	species	MIC breackpoint (µg/mL)		Percentage of C. jejuni /C. coli	Percentage of.
				resistant (%)	Campylobacter spp.
					resistant (%)
		S	R
Ciprofloxacin	C.jejuni	≤0.5	>0.5	87.5%	0.8825
	C.coli	≤0.5	>0.5	89.01%
Erythromycin	C.jejuni	≤4	>4	14.06%	0.2296
	C.coli	≤8	>8	31,86%*
Gentamicin	C.jejuni	≤2	>2	3.12%	3.76%
	C.coli	≤2	>2	4.4%
Nalidixic acid	C.jejuni	≤16	>16	0.75	81.45%
	C.coli	≤16	>16	0.8791
Streptomycin	C.jejuni	≤2	>4	3.9%	7.45%
	C.coli	≤2	>4	10.99%
Tetracycline	C.jejuni	≤2	>2	68.75%	75.6%
	C.coli	≤2	>2	82.42%
